# Supplementary material for: Fundamentals of Scholarly Peer Review: A Workshop for Health Professions Educators on Practicing Scholarly Citizenship
Source: MedEdPORTAL. 2021 Aug 2;17:11174. doi: 10.15766/mep_2374-8265.11174 (PMC8335801; doi:10.15766/mep_2374-8265.11174)
Supplement: Supplementary file 1 — Peer Reviewer Training Presentation.pptxHandout Cover.pdfHandout and Activity Worksheets.docxFacilitator Guide.docxEvaluation.docx [file mep_2374-8265.11174-s001.zip]

Archive with 6 entries (6 files):
- D. Facilitator Guide.docx
- E. Evaluation.docx
- C. Handout and Activity Worksheets.docx
- A. Peer Reviewer Training Presentation.pptx
- B. Handout Cover.pdf
- Educational_Summary_Report_11174.pdf
